# Supplementary material for: Role of matrix metalloproteinases 2 and 9, toll-like receptor 4 and platelet-leukocyte aggregate formation in sepsis-associated thrombocytopenia
Source: PLoS One. 2018 May 7;13(5):e0196478. doi: 10.1371/journal.pone.0196478 (PMC5937753; doi:10.1371/journal.pone.0196478)
Supplement: S1 File — (XLSX) [file pone.0196478.s001.xlsx]

## Sheet: FC
		CD45+Pac1+	CD45+CD62P+	CD45-TLR4+	CD45-MMP2+	CD45-MMP9+	CD45-Pac1+	CD45-CD62P+
	Unstained.fcs
Healthy	Eamon	1.69		98.3	0.022
Healthy	Eamon+	38.5		57.7	0.34		8.22
Septic	AW	59.2		97.5	0.11		0.85
Thrombo	TOC	0.49	9.02	94.5	0.2		0.7	3.06
Thrombo	TOC2.5	1.8	8.03	95.2	0.061		0.52	1.8
Thrombo	TOC25	4.25	8.57	95.5	0.097		0.62	1.25
Septic	DB	0.97	1.16	99.9	0.083		0.095	0.081
Septic	DB2.5	0.1	1.01	95.5	0.27		0.032	0.52
Septic	DB25	8.47	26.4	99.2	31.3		73.7	60.6
Healthy	EB	0.025	14	99.8	0.89		0.85	0.81
Healthy	EB2.5	5.42	5.13	99.9	0.25		0.23	0.36
Healthy	EB25	18.8	19	99.8	25.6		27.7	29.2
Septic	TH	0.071	0.11	0.02	66.3		0.97	0.78
Septic	TH2.5	0.048	0.067	0.37	78.7		0.3	13.6
Septic	TH25	0.079	0.097	15	87.5		0.39	25.4
Septic	MC	12.5	1.68	88	0.04		8.49	0.037
Septic	MC2.5	4.7	2.07	99	0.15		0.062	0.054
Septic	MC25	9.105	31.3	69.23	0.041		0.53	3.15
Healthy	PT1	0.58	0.98	18.6	0.04		0.59	9.86
Healthy	PT1 2.5	4.01	6.93	0.63	99.1		0.87	3.2
Healthy	PT1 25	2.89	29.6	5.14	2.37		1.19	31.4
Healthy	PT2	3.33	1.67	15.8	0.5		16	16.2
Healthy	PT2 2.5	2.66	4.68	81	1.04		3.24	79.1
Healthy	PT2 25	1.73	12.7	61.1	0.46		2.7	59.5
Septic	JS	0.98	0	0.1	0.014		2.03	63.3
Septic	JS2.5	2.2	3.75	58.4	76.4		3.59	54.2
Septic	JS25	3.18	9.4	65.2	82.4		2.88	55.1
Healthy	KH	0.89	3.15	1.55	3.26		0.68	79
Healthy	KH2.5	0.44	3.77	1.79	77.2		0.62	64.1
Healthy	KH25	0.51	11.3	83.6	86.7	0.023	1.11	89.2
Healthy	EB	5.33	7.29	30	69.3		0.5	59.6
Healthy	EB2.5	4.88	2.42	11.7	75.1		0.95	63.9
Healthy	EB25	4.55	8.25	55.5	62.4	0.012	0.78	91
Septic	SD	0.69	2.76	2.95	92.2	0	1.69	30.2
Septic	SD2.5	0.96	1.42	12.2	93.8	0	1.61	50.1
Septic	SD25	1.02	3.81	0.11	97	0	1.01	86.2
Healthy	JG	1.03	1.74	40.9	90.8	0	2.05	66.9
Healthy	JG2.5	0.67	1.2	60.5	93.5	0	2.32	62.7
Healthy	JG25	0.81	1.16	77.7	93.4	0	1.11	84.1
Healthy	DOB	0.77	1.36	53.1	94.1	0	2.12	70
Healthy	DOB2.5	0.51	0.96	43.3	92.8	0	2.11	59.6
Healthy	DOB25	0.66	1.12	80.3	94.5	0	1.05	84.5
Septic	AMcG		1.51	25	3.6	0		22.4
Septic	AMcG2.5		1.63	27.8	2.55	0		23.6
Septic	AMcG25		3.72	36.3	1.86	0		36.3
Thrombo	CB	0.38	18.6	70.3	97.3	3.19	0.11	65.1
Thrombo	CB2.5	0.48	2.27	20.7	97.7	1.04	0.2	19
Thrombo	CB25	0.48	4.59	66	98.2	1.18	0.033	63.4
Septic	SmcG	1.77	10.9	68.9	81.5	36.1	2.36	48.1
Septic	SmcG2.5	1.32	5.26	60.5	90.5	33.1	4.43	36.9
Septic	SmcG25	1.09	5.64	51.4	86.5	28.3	1.03	33
Thrombo	GF	1.49	9.1	1.86	77.5	16	0.61	15.2
Thromob	GF2.5	1.14	3.62	1.64	82.1	71.1	0.58	11.8
Thrombo	GF25	0.46	3.72	0.14	65.8	74.1	0.24	61.1
Thrombo	TOK	2.77	8.22	0.44	71.9	73.6	0.64	12.9
Thrombo	TOK2.5	0.8	3.78	0.12	83.4	89.4	0.3	2.89
Thrombo	TOK25	1.97	8.61	0.36	85.6	76.1	0.78	14.5
Healthy	TS	0.28	3.44	0.016	93.5	1.1	0.65	2.49
Healthy	TS2.5	0.3	0.63	0.0006	0.81	1.22	1.66	13.3
Healthy	TS25	1.36	6.84	0.012	89	0.83	41.3	64.2
Healthy	CM	0.74	11.2	0.065	83.1	4.01	0.69	27.9
Healthy	CM2.5	0.48	4.42	0.029	83.1	16.6	1.06	15.6
Healthy	CM25	0.66	5.97	0.023	84.4	41.8	39.7	61.7
Septic	GMcE		1.28	0.008	0.049	0.25		0.84
Septic	GMcE		1.82	0.025	0.97	0.35		2.57
Septic	GMcE		5.5	0.023	0.41	0.27		19.7
Septic	SV	0.33	8.48	1.4	78.2	0.39	0.26	7.18
Septic	SV	0.27	7.07	2.77	94.4	7.41	0.2	6.15
Septic	SV	0.14	12.7	3.01	95.6	72.6	0.16	60.9

## Sheet: Septic Non-Thrombo
Hosp dc	ICU dc				PPP 100 ug/lane					Lysate 30 ug/lane					Pellet 25 ug or less (this means: max volume was used!! --> requires further examination)
		Number	Protein amount	Comment	MMP2	MMP9		Protein amount [ug/ml]	Comment	MMP2	MMP9		Protein Amount	Comment	MMP2	MMP9
N	Y	s2	42992.2		3488.73	2441.44
Y	Y	s3	55648.4		1492.64	729.219
Y	Y	s4	44742.2		1995.42	939.828
Y	Y	s6	56328.1		2859.63	696.003		603.333					2094.12
Y	Y	s9	51671.9		895.856	480.259
Y	Y	s11	59851.6		1642.58	658.278		9893.33		575.066	491.15		8332.35		253.163	897.566
N	Y	s13	48125		1103.54	2408		180					1991.18
Y	Y	s14	45593.8		820.422	1395.16		4230		682.156	1849.12		15282.4		223.584	2115.14
Y	Y	s15	38226.6		1361.97	1300.14		6443.33		757.963	774.359		4152.94
Y	Y	s17	44835.9		1853.22	2055.82		9296.67		693.034	543.638		5439.71		764.35	1870.33
Y	Y	s18	54429.7		790.378	1746.58		2780		440.231	2283.85		754.412
N	Y	s19	51421.9		1870.01	2579.16		8210		537.859	2977.12		2476.47
N	Y	s20	36421.9		2117.78	1681.65		6543.33		544.656	1610.31		5722.06		291.119	2494.46

## Sheet: MMP-9 mortality
729.219	A
939.828	A
373.953	A
696.003	A
480.259	A
658.278	A
1395.16	A
1300.14	A
2055.82	A
1746.58	A
1544.52	A
668.834	A
631.016	A
1812.54	A
578.166	B
2640.65	B
2579.16	B
1681.65	B
2441.44	B
2408	B
